# Supplementary material for: Electroencephalographic Patterns in Chronic Pain: A Systematic Review of the Literature
Source: PLoS One. 2016 Feb 25;11(2):e0149085. doi: 10.1371/journal.pone.0149085 (PMC4767709; doi:10.1371/journal.pone.0149085)
Supplement: S2 Table — (XLS) [file pone.0149085.s003.xls]

## Sheet: Description of studies
Description of studies selected to be reviewed
Descriptors		QEEG and chronic pain OR qeeg and pain OR eeg and chronic pain OR eeg and pain OR coherence spectral and pain OR alpha power and pain OR theta power and pain OR Somatosensory ERP OR motor task and QEEG OR electroencephalography and pain
Total of articles found		1009
Total of articles selected by title and abstract		40
Authors	Title of the articles	Included	Excluded	Reason of exclusion
Abe et al., 2013	Sleep bruxism and masseter muscle activity during rem sleep of rem sleep behavior disorder patients: a case control study		X	EEG during sleep
Babiloni et al., 2008	Cortical Alpha Rhythms Are Related to the Anticipation of Sensorimotor Interaction Between Painful Stimuli and Movements: A High-Resolution EEG Study		X	Healthy individuals and Experimentally induced pain
Basha et al., 2014	Beta oscillatory neurons in the motor thalamus of movement disorder and pain patients		X	Others outcomes (Parkinson)
Bjork et al., 2009	Interictal quantitative EEG in migraine: a blinded controlled study	X
Bjork et al., 2011	Photic EEG-Driving Responses Related Toictal Phases and Trigger Sensitivity Inmigraine: A Longitudinal, Controlled Study	X
Boord et al., 2008	Electroencephalographic slowing and reduced reactivity in neuropathic pain following spinal cord injury	X
van den Broeke et al., 2013	Patients with Persistent Pain after Breast Cancer Treatment Show Enhanced Alpha Activity in Spontaneous EEG	X
Caty et al., 2013	Psychophysical and electrophysiological evidence for nociceptive dysfunction in complex regional pain syndrome		X	Experimentally induced pain
Chang et al., 2005	Comparative cerebral responses to non-painful warm vs. cold stimuli in man: EEG power spectra and coherence		X	Experimentally induced pain
Del Percio et al., 2006	Distraction affects frontal alpha rhythms related to expectancy of pain: An EEG study		X	Healthy individuals and Experimentally induced pain
de Vries et al., 2013	Altered Resting State EEG in Chronic Pancreatitis Patients: Toward a Marker for Chronic Pain	X
Dimcevski et al., 2007	Pain in Chronic Pancreatitis: The Role of Reorganization in the Central Nervous System		X	Experimentally induced pain
Drewes et al., 2008	Is the pain in chronic pancreatitis of neuropathic origin? Support from EEG studies during experimental pain		X	Experimentally induced pain
Gonzalez-Roldan et al., 2013	Altered Psychophysiological Responses to the View of Others’ Pain and Anger Faces in Fibromyalgia Patients	X
Graversen et al., 2011	The analgesic effect of pregabalin in patients with chronic pain is reflected by changes in pharmaco-EEG spectral indices		X	Lack of a control group
Hargrove et al., 2010.	Quantitative Electroencephalographic Abnormalities in Fibromyalgia Patients		X	Lack of a control group
Jensen et al., 2013	Effects of non-pharmacological pain treatments on brain states		X	Lack of a control group
kumru et al., 2012	Evoked potentials and quantitative thermal testing in spinal cord injurypatients with chronic neuropathic pain		X	Experimentally induced pain (contact heat evoked potential)
Lev et al., 2012	Enhanced Pain Expectation in Migraine: EEG-Based Evidencefor Impaired Prefrontal Function		X	Experimentally induced pain (noxious contact heat stimuli)
Maeoka et al., 2012	Influence of transcranial direct current stimulation of the dorsolateral prefrontal cortex on pain related emotions: A study using electroencephalographic power spectrum analysis		X	Healthy individuals and Experimentally induced pain
Martinez-Jauand et al., 2012	Somatosensory activity modulation during observation ofother's pain and touch		X	Healthy individuals and Experimentally induced pain
Mendonça-de-Souza et al., 2012	Resilience in migraine brains: decrease of coherence after photic stimulation	X
Montavont et al., 2015	On the origin of painful somatosensory seizures		X	Experimentally induced pain
Montoya et al,. 2006	Reduced Brain Habituation to Somatosensory Stimulation in Patients With Fibromyalgia	X
Moont et al., 2012	Temporal changes in cortical activation during distraction from pain: A comparative LORETA study with conditioned pain modulation		X	Healthy individuals and Experimentally induced pain
Nierhaus et al., 2015	Imperceptible somatosensory stimulation alters sensorimotor background rhythm and connectivity		X	Healthy individuals and Experimentally induced pain
Nir et al., 2010	Pain assessment by continuous EEG: Association between subjective perception of tonic pain and peak frequency of alpha oscillations during stimulation and at rest		X	Experimentally induced pain
Peng et al., 2014	Changes of spontaneous oscillatory activity to tonic heat pain		X	Healthy individuals and Experimentally induced pain
Reyns et al., 2013	Motor Cortex Stimulation Modulates Defective Central Beta Rhythms in Patientswith Neuropathic Pain		X	Stroke history
Sarnthein et al., 2006	Increased EEG power and slowed dominant frequency in patients with neurogenic pain	X
Schmidt et al., 2012	Pain Ratings, Psychological Functioning and Quantitative EEG in a Controlled Study of Chronic Back Pain Patients	X
Sitges et al., 2007	Abnormal brain processing of affective and sensory paindescriptors in chronic pain patients	X
Sitges et al., 2010	Linear and nonlinear analyses of EEG dynamics during non-painful somatosensory processing in chronic pain patients	X
Stern et al., 2006	Persistent EEG overactivation in the cortical pain matrix of neurogenic pain patients	X
Tamburin et al., 2014	Cognition and emotional decision-making in chronic low back pain: na ERP study during lowa glambing task.		X	Less than 4 electrodes
Thomaides et al., 2008	Intravenous valproate aborts glyceryl trinitrate-induced migraine attacks: a clinical and quantitative EEG study		X	EEG during sleep
Truini et al., 2008	Laser evoked potentials in patients with trigeminal disease: the absence of Adelta potentials does not unmask C-fibre		X	Experimentally induced pain
Truini et al., 2015	Hyperexcitability in pain matrices in fibromyalgia		X	Experimentally induced pain
Veldhuijzen et al., 2006	Processing capacity in chronic pain patients: A visualevent-related potentials study	X
Vukovic et al., 2014	Dynamic Oscillatory Signatures of Central Neuropathic Pain in Spinal Cord Injury	X
Total of articles included in the review		15
