# Supplementary material for: Electroencephalographic Patterns in Chronic Pain: A Systematic Review of the Literature
Source: PLoS One. 2016 Feb 25;11(2):e0149085. doi: 10.1371/journal.pone.0149085 (PMC4767709; doi:10.1371/journal.pone.0149085)
Supplement: S3 Table — (XLS) [file pone.0149085.s004.xls]

## Sheet: check list
					Population characteristics (W = women; M = men)									qEEG Protocol
	Authors, year	Journal	Impact factor	Study design	Diagnosis	Diagnostic criteria	N (pain group)	N (control group)	Pain intensity (Mean (SD))	Intrument to assess pain	Pain duration (years) (Mean (SD))	Pain group age (Mean (SD) or Median (min-max))	Control group age (Mean (SD) or Median (min-max))	Number of chanels	Placement system	EEG Modality	EEG duration (min)	Amplifier	Software	Sampling rate	Reference	Bands	Main outcomes	Covariates	Results
1	Sarnthein et al., 2006	Brain	10.226	Clinical trial	Neuropathic pain (different origins, severe forms)	International Association for the Study of Pain (IASP)	15 (W=6, M=9)	HC 1 5(W=8, M=7)	68.7 ( 11.8)	Visual analogue scale	Not informed	62.1 (10.1)	41 - 71	60	System 10-20	Spontaneous EEG at rest	10	SymAmps EEG system	Matlab	250	CPZ	Theta (4-9hz); Alpha (9-12hz); Beta (12-25hz) and Gama (25-100hz)	Spectral power	Not informed	Increase of Theta and Beta power densities (2 - 18 Hz) in patients not using centrally acting medication
2	Stern et al., 2006	NeuroImage	6.132	Clinical trial	Neuropathic pain (different origins, severe forms)	International Association for the Study of Pain (IASP)	16(W=7, M=9)	HC 16 (W=8, M=8)	70.6 (13.8)	Visual analogue scale	Not informed	63 (10)	56 (12)	60	System 10-20	Spontaneous EEG at rest	10	SymAmps EEG system	Matlab	250	Not informed	Low Theta (4-6hz); High Theta (6-9hz); Alpha (9-12hz); Low Beta (12-16hz) and High (16-30hz)	Power spectra	Not informed	Increase of Theta and Beta power spectra
3	Veldhuijzen et al., 2006	PAIN	5.836	Cross-sectional	Chronic pain of any origin	Not informed	14(W=4, M=10)	HC 30 (W=15, M=15)	4.8 (2.3)	Visual analogue scale	7.9 (6.2)	47 (2.3)	48 (1.6)	4	System 10-20	EEG during cognitive task	150 a 1700 ms after each stimulus	Not informed	Analyzer software (Brain Products)	250	Left mastoid		Reaction time, error rates, P3 evoked potential amplitude and latency	Not informed	No difference between groups.
4	Montoya et al., 2006	ARTHRITS & Rheumatism	7.871	Cross-sectional	Fibromyalgia	American College of Rheumatology's criteria	15( W=15)	HC 15 (W=15)	7.3 (1.7)	Visual analogue scale	13.51 (9.48)	49.7 (8.2)	48.0 (5.9)	32	System 10-20	EEG during auditory and thermal stimulation	Not informed	Brain Amp	Not informed	1000	Mastoid process		Evoked potential amplitude	Psychopathological factors	Lack of a amplitude attenuation for somatosensory evoked potentials from S1 to S2 in patients with fibromyalgia when compared to normal controls
5	Sitges et al., 2007	Journal of Affective Disorders	3.705	Cross-sectional	Fybromyalgia Musculoskeletal pain (due to rheumatoid arthritis, radiculopathy, herniated disk)	West Haven Yale Multidimensional Pain Inventory, Medical records and ACRcd	MSK 18 (W= 14, M=4), FM 18 (W=18, M= 0)	HC 16(M=15, H=1)	MSK 6.2 ( 1.8), FM 6.0 (2.1)	Visual analogue scale	6.37 (7.29)	MSK 46.4 ( 9.2), FM 49. 4 (6,5)	49.2 (8.6)	32	System 10-20	EEG during cognitive task	Not informed	BrainAmp MR	Not informed	Not informed	Not informed		Evoked potential amplitude	Emotional context (pain descriptors, pleasant words)	Increase of evoked potential after viewing pain descriptors; decrease of reaction times in responding to self-endorsed pain descriptors than to pleasant words for patients with chronic pain.
6	Boord et al.,2008	Spinal Cord	1804	Cross-sectional	Neuropathic pain (secondary to paraplegia)	Medical records	8 (W=1, M=7)	PNP 8 (w=0. M=8), AB 16 (1,15)	Not informed	Not informed	Not informed	35.3(11.3)	33.5(10.3)	14	System 10-20	Spontaneous EEG at rest	Not informed the total time	Not informed	Not informed	2048	CZ	Theta (4 - 8hz) and Alpha (8-13hz)	Peak Alpha frequency, Spectral power, eyes closed and eyes open reactivity	Medication effetcs	Reduction of peak Alpha frequency in pain patients compared to both able-bodied and no-pain groups, Reduction of peak Apha frequency as an effect of medication in pain patients compared to both able-bodied group, limited change in spectral activity between EC (eyes closed)and EO (eyes open) states across a broad band of Alpha and Beta frequencies and decreased EC/EO reactivity across all recordin…
7	Bjork et al., 2009	The Journal of Headache and Pain	3.281	Cross-sectional	Migraine with and without aura	Neurologist + International Headache Society's classification	33 (W= 30, M= 3)	HC 31 (W= 28, M=3)	2.4 (0.7) - on a 0-4 scale	Visual analogue scale	Not informed	36.5 (12.7)	40.0 (11.4)	12	System 10-20	Spontaneous EEG at rest	5	Nervus 3.0 with M40 amplifier	Advanced Source Analysis, version 3.1	256	Not informed	Delta ( 0,5 - 3,5hz); Theta (3,75 - 7,5Hz); Alpha (7.75-12.5hz)	Absolute power; Relative power; Inter hemispheric asymmetry	Pain duration, pain intensity, photophobia, phonophobia	Increase of Theta power density, positive correlation between Delta power/assymetryand pain intensity
8	Sitges et al., 2010	International Journal of Psychophysiology	2.648	Cross-sectional	Musculoskeletal pain (due to degenerative joint, intervertebrae disc, or inflammatory diseases)	Medical records	19 (not specified)	HC 21 (not specified)	5.2 (1.4)	Visual analogue scale	6.2 (7.8)	48.4 (6.9)	40.5 (16.7)	32	System 10-20	Spontaneous EEG at rest	16	Not informed	Matlab	1000	SPz	Delta (2-4hz); Theta 1 (4-6hz); Theta 2 (6-8hz); Alpha 1 (8-10hz); Alpha 2(1--12 hz); Beta 1 (12-18hz) and Beta 2 (18-22hz)	Evoked potential amplitude, Power spectra, entropy and fractal dimension	Emotional context (pleasant and unpleasent images)	Reduction of evoked potential amplitude when viewing pleasant pictures; decrease of Theta and Beta power densities after visualizing pleasant images; increase of fractal dimension and entropy after visualizing unpleasent images.
9	Bjork et al., 2011	Cephalalgia	3.485	Cross-sectional	Migraine with and without aura	Neurologist + International Headache Society's classification	25 (W= 23, M= 2)	HC 18 (W=16, M=2)	2.4 (0.7) - on a 0-4 scale	Visual analogue scale	20.82 (9.5)	34.3 (12.2)	38.5 (11.1)	21	System 10-20	EEG during photostimulation	40'' for each frequency	Not informed	Nervus 3.0	256	FC2		Steady state visual evoked EEG-responses	Attack trigger sensitivity, photophobia, pain intensity, pain duration, disease duration	increase of Steady state visual evoked EEG-responses before attack and decrease between attacks
10	Schmidt et al., 2012	Plos One	3.534	Cross-sectional	Low back pain	International Association for the Study of Pain (IASP)	37 (W=28, M=9)	HC 37 (W=28, M=9)	Day of EEG: 4.5 (SD=NI), Month prior EEG: 5.7 (2.1)	Visual analogue scale	Not informed	50.0 (10.21)	49.8 (10.8)	60	System 10-20	Spontaneous EEG at rest	10	Quick Amp	Brain Vision Analyzer + Matlab	1000	Mastoid process	They assessed the band 7-12hz but does not specify the wave	Power density and peak frequency	Psychopathological factors and pain intensity	No group differences for power indices; negative correlation between psychopathology symptoms, pain perception and frequency indices values; positive correlation between frequency indices and life satisfaction; positive correlation among power indicies, pain ratings, and disease duration.
11	Mendonça-de-Souza et al., 2012	Frontier of Human Neuroscience	2.9	Cross-sectional	Migraine with aura	International Headache Society's classification	11 (W=11)	HC 7 (W=7)	Not informed	Not informed	Not informed	19-45*	19-45*	6	System 10-20	EEG before and after photostimulation	10'' for each epochs + 10" before	Neuropec 40I	Not informed	200	Not informed		Partial coherence among frontal, parietal and occipital regions	Not informed	Reduction of partial coherence after photostimulus; increase of partial directed coherence for migraine patients compared to controls in the baseline
12	Gonzalez-Roldan et al., 2013	The Journal of Pain	4.216	Cross-sectional	Fibromyalgia	American College of Rheumatology's criteria	20 (W=20)	HC 20 (W=20)	6.0 (1.3)	Visual analogue scale	18.3 (13.8)	53.4 (8.1)	52.7 (9.9)	64	System 10-20	EEG during cognitive task	4 blocks of 12" each	Quick Amp	Mortled wavelet	1000	Not informed	Theta (4- 8hz); Alpha (8 - 12hz) and Beta (12-20hz)	Evoked potential amplitude and power spectra	Emotional context (pain, anger, happy and neutral faces images)	Increase of Theta and decrease of Alpha power densities looking at pain and anger faces; increase of evoked potential amplitude looking at neutral faces
13	de Vries et al., 2013	Journal of Pain Research	0	Cross-sectional	Chronic abdominal pain (due to chronic pancreatitis)	Marseille and Cambridge Classification System	16 (W=6, M=10)	HC 16 (W=6, M=10)		Not informed	5.4 (2.9)	49.5 (11.9)	48.0 (11.3)	26	System 10-20	Spontaneous EEG at rest	2	Quickcap	Brain Vision Analyzer	500	Fpz		Alpha power amplitude and peak Alpha frequency	opiod use, different etiologies of chronic pain, pain duration	Reduction of peak Alpha frequency; negative correlation between alpha frequency and disease duration
14	van den Broeke et al., 2013	Pain Medicine	2.243	Cross-sectional	Neuropathic pain (operated for unilateral breast cancer)	Douleur Neuropathique 4 (DN4) questionnaire	8 (W= 8)	PNP 11 (W=11, M=0))	Last 3 months: 4.8 (1.4), At the day: 1.9 (1.3)	Visual analogue scale	Not informed	54.3(6.8)	52.1 (10.5)	64	System 10-20	Spontaneous EEG at rest	1	Brain Vision, Brain Products, Germany	Brain Vision Analyzer	500	CZ	Alpha (7-13hz)	Alpha amplitude and center of gravity	Pain intensity	Increase of Alpha amplitude
15	Vuckovic et al., 2014	The Jornal of Pain	4.216	Cross-sectional	Neuropathic pain (secondary to paraplegia)	Not informed	10(W=3, M=7)	PNP 10 (W=2, M=8), AB 10 (W=3, M= 7)	6.8 (1.6)	Not informed	Not informed	45.2 (9.1)	PNP 44.4 (8.1), AB 39.1 (10.1)	61	System 10-10	EEG at rest and during cognitive task (imagery)	6	NeuroScan	Hamming windows (MathWorks, Natick, MA)	250	Ear/Afz	Theta (4-8hz); Alpha (8-12hz) and Beta (16-24hz)	Power density, desynchronization and synchronization	Movement imagery	Increase of Theta and Alpha power at open eyes rest state; decrease of event related desynchronization for Theta and Alpha during painful imagery
												* Central tendency measure not specified
	Pain Ratings, Psychological Functioning and Quantitative EEG in a Controlled Study of Chronic Back Pain Patients					SD = standard deviation; PNP = patients with no pain; AB = able-bodied; HC = healthy controls; NI = Not informed; FM = Fybromyalgia; MSK = Musculoskeletal a: International Headache Society's classification, b: Douleur Neuropathique 4 questionnaire; c: Marseille and Cambridge Classification System; d: American College of Rheumatology's criteria; e: International Association for the Study of Pain; …
